# Supplementary material for: Silver‐selenium nanoparticles and selected chemical compounds significantly inhibit grapevine trunk disease pathogens
Source: Pest Manag Sci. 2025 Aug 6;81(12):7985–94. doi: 10.1002/ps.70110 (PMC12618909; doi:10.1002/ps.70110)
Supplement: Supplementary file 1 — Data S1. Supporting Information. [file PS-81-7985-s001.xlsx]

## Sheet: Table S1
	Table S1: Optimized protocols for individual primer pairs
		VvACT		VvNPR1		VvSTS		VvCHIT
	Optimized reaction mix	Optimized primer concentration	Volume [µL]	Optimized primer concentration	Volume [µL]	Optimized primer concentration	Volume [µL]	Optimized primer concentration	Volume [µL]
	(1 sample)
	Sterile water		5.4		5.4		5.1		5.1
	MasterMix Genaxxon	1x	7.5	1x	7.5	1x	7.5	1x	7.5
	Primer (forward)	0.2µM	0.3	0.2µM	0.3	0.3µM	0.45	0.3µM	0.45
	Primer (reverse)	0.2µM	0.3	0.2µM	0.3	0.3µM	0.45	0.3µM	0.45
	cDNA		1.5		1.5		1.5		1.5
	Optimized temperature protocol	Temperature/time	Number of cycles	Temperature/time	Number of cycles	Temperature/time	Number of cycles	Temperature/time	Number of cycles
	Polymerase activation	95 °C/15 min	1	95 °C/15 min	1	95 °C/15 min	1	95 °C/15 min	1
	Polymerase activation	95 °C/15 s	40×	95 °C/15 s	40×	95 °C/15 s	40×	95 °C/15 s	40×
	Primer annealing	62 °C/30 s		62 °C/30 s		56 °C/30 s		62 °C/30 s
	Fluorescence detection	72 °C/30 s		72 °C/30 s		72 °C/30 s		72 °C/30 s
	Melt analysis	70-95 °C – Increase of 0.5 °C		70-95 °C – Increase of 0.5 °C		70-95 °C – Increase of 0.5 °C		70-95 °C – Increase of 0.5 °C

## Sheet: Table S2
	Table S2: Inhibition percentage (%).
		Diaporthe eres (%)		Diplodia seriata (%)		Eutypa lata (%)
	Substance	2021	2022	2021	2022	2021	2022
	Sodium arsenite	61.51*	46.80*	50.30*	48.77*	42.08*	33.64*
	8-Hydroxyquinoline	47.24*	72.68*	93.65*	66.32*	86.11*	85.18*
	Silver nitrate	86.75*	57.63*	80.13*	35.52*	73.72*	42.43*
	Silver thiosulfate complex	84.87*	79.87*	84.31*	45.06*	68.58*	65.11*
	AgSe NPs	86.85*	67.51*	49.51	23.22	N/A	55.01*
	Control (sterile water)	0.00	0.00	0.00	0.00	0.00	0.00
	NPs nanoparticles; N/A not analyzed (due to the death of 3 out of 4 seedlings, statistical analysis could not be performed); * value showing a significant difference from control

## Sheet: Figure S1
	Figure S1: Size of necrosis (Diaporthe eres): A – Sodium arsenite, B – 8-Hydroxyquinoline, C – Silver nitrate, D – Silver thiosulfate complex, E – AgSe NPs, F – Control (sterile water).
	The red cross indicates the inoculation site.

## Sheet: Figure S2
	Figure S2: Size of necrosis (Diplodia seriata): A – Sodium arsenite, B – 8-Hydroxyquinoline, C – Silver nitrate, D – Silver thiosulfate complex, E – AgSe NPs, F – Control (sterile water).
	The red cross indicates the inoculation site.

## Sheet: Figure S3
	Figure S3: Size of necrosis (Eutypa lata): A – Sodium arsenite, B – 8-Hydroxyquinoline, C – Silver nitrate, D – Silver thiosulfate complex, E – AgSe NPs, F – Control (sterile water).
	The red cross indicates the inoculation site.
